# Supplementary material for: Subjective Experience of Speech Depending on the Acoustic Treatment in an Ordinary Room
Source: Int J Environ Res Public Health. 2021 Nov 23;18(23):12274. doi: 10.3390/ijerph182312274 (PMC8657266; doi:10.3390/ijerph182312274)
Supplement: Supplementary file 1 [file ijerph-18-12274-s001.zip]

Archive with 2 entries (2 files):
- ijerph-1454273- Supplementary 1.pdf
- ijerph-1454273- Supplementary 2.pdf
